# Supplementary material for: Bumblebees Use Sequential Scanning of Countable Items in Visual Patterns to Solve Numerosity Tasks
Source: Integr Comp Biol. 2020 May 5;60(4):929–42. doi: 10.1093/icb/icaa025 (PMC7750931; doi:10.1093/icb/icaa025)
Supplement: icaa025_Supplementary_Data [file icaa025_supplementary_data.zip]

Archive with 3 entries (3 files):
- icb-2020-0016-File008.mp4
- icb-2020-0016-File009.mp4
- Maboudi et al May 2020 supplementary materials clean version.docx
